# Supplementary material for: Culturable Yeast Diversity of Grape Berries from Vitis vinifera ssp. sylvestris (Gmelin) Hegi
Source: J Fungi (Basel). 2022 Apr 16;8(4):410. doi: 10.3390/jof8040410 (PMC9025944; doi:10.3390/jof8040410)
Supplement: Supplementary file 1 [file jof-08-00410-s001.zip]

Archive with 1 entries (1 files):
- jof-1644593-supplementary.xlsx
