# Supplementary material for: Culturable Yeast Diversity of Grape Berries from Vitis vinifera ssp. sylvestris (Gmelin) Hegi
Source: J Fungi (Basel). 2022 Apr 16;8(4):410. doi: 10.3390/jof8040410 (PMC9025944; doi:10.3390/jof8040410)
Supplement: Supplementary file 1 [file jof-08-00410-s001.zip › jof-1644593-supplementary.xlsx]

## Sheet: Full data
Species
Country	Year	Location	Province	Coordinates (Latitude, Longitude)	Altitude (m)	Wild vine population (number of vine plants)	Aureobasidium proteae	Aureobasidium pullulans	Candida californica	Candida sake	Clavispora lusitaniae	Curvibasidium cygneicollum	Curvibasidium pallidocorallinum	Cryptococcus diffluens	Filobasidium wieringae	Hanseniaspora sp	Hanseniaspora clermontiae	Hanseniaspora guilliermondii	Hanseniaspora opuntiae	Haseniaspora uvarum	Hyphopichia pseudoburtonii	Issatchenkia terricola	Lachancea thermotolerans	Martiniozyma asiatica	Metschnikowia sp.	Metschnikowia fructicola	Metschnikowia pulcherrima	Metschnicowia viticola	Meyerozyma caribbica	Meyerozyma guilliermondii	No similarity	Papilotrema flavescens	Pichia fermentans	Pichia kluyveri	Pichia kudriavzevii	Pichia manshurica	Pichia occidentalis	Rhodotorula fujisanensis	Rhodotorula glutinis	Rhodotorula mucilaginosa	Rhodotorula nothofagi	Rhodotorula paludigena	Saccharomyces cerevisiae	Saccharomycodes ludwigii	Scheffersomyces stipitis	Schwanniomyces polymorphus	Starmerella bacillaris	Starmerella stellata	Torulaspora delbrueckii
Azerbaijan	2013	Guruchay 1	Quba	41.38564 N, 48.38264 E	953	4	0	0	0	0	0	0	0	0	0	0	0	0	0	0	0	0	0	0	0	0	0	0	0	0	0	0	0	0	0	0	0	0	0	0	0	0	30	10	0	0	0	0	0
		Guruchay 2	Quba	41.32566 N, 48.37580 E	880	3	0	0	0	0	0	0	0	0	0	0	0	0	0	0	0	0	0	0	0	0	0	0	0	0	0	0	0	0	0	0	0	0	0	0	0	0	34	0	0	0	0	0	0
Italy	2013	Monte Fenera	Vercelli	45.71000 N, 08.31600 E	886	6	0	22	3	0	0	5	0	0	0	0	0	0	0	5	0	0	0	0	4	17	0	0	0	0	0	11	0	0	0	0	0	10	0	0	5	0	30	0	0	0	0	0	0
		Montalto	Pavia	44.97940 N, 09.20941 E	381	4	0	7	0	0	0	2	0	0	0	0	8	0	0	21	0	0	0	13	3	0	0	0	0	0	0	9	0	14	0	0	5	0	0	0	0	0	38	0	0	0	0	0	0
	2015	Monte Fenera	Vercelli	45.71000 N, 08.31600 E	886	5	0	0	5	0	0	0	0	9	0	0	0	0	0	40	0	0	0	0	0	0	0	0	0	0	0	0	0	1	0	0	0	0	0	0	0	0	37	0	0	0	0	0	0
		Montalto	Pavia	44.97940 N, 09.20941 E	381	4	0	0	0	0	0	0	0	0	0	0	0	0	0	16	0	0	0	0	0	0	0	0	0	0	0	0	0	0	0	0	0	0	0	0	0	0	33	0	0	0	0	0	0
		Ortuabis, Laconi	Oristano	39.85120 N, 09.05184 E	504	5	0	0	0	0	0	0	0	0	0	0	0	0	0	19	8	0	0	0	0	0	0	30	0	0	0	0	0	0	0	0	0	0	0	0	0	0	30	0	0	0	0	0	0
		Bau Sa Mela, Nurallao	Cagliari	39.83981 N, 09.12157 E	735	8	0	0	0	0	0	0	0	0	8	6	0	0	0	2	0	0	0	0	0	0	7	30	0	0	0	0	0	0	0	0	0	0	0	0	0	0	30	0	0	0	0	0	0
		Santa Sofia, Laconi	Oristano	39.85948 N, 09.12417 E	783	5	0	0	0	0	0	0	0	0	0	0	0	18	2	0	0	0	0	0	0	0	0	0	0	0	0	0	0	0	0	0	0	0	0	0	3	0	30	0	0	0	0	0	0
		Ristalu, Aritzo	Nuoro	39.95258 N, 09.19497 E	816	2	4	0	0	0	0	0	9	0	0	2	0	0	0	25	0	0	0	0	0	0	0	0	0	0	0	0	0	0	0	0	0	0	0	0	13	0	30	0	0	0	0	0	0
		Fluminimaggiore Nera	Carbonia-Iglesias	39.43689 N, 08.49750 E	62	7	0	0	0	0	0	0	0	0	0	0	0	0	30	0	0	0	0	0	0	0	0	0	0	0	0	0	0	0	0	0	0	0	0	0	1	0	30	0	0	0	0	0	13
		Fluminimaggiore Bianca	Carbonia-Iglesias	39.43689 N, 08.48871 E	71	3	0	0	0	0	0	0	4	0	2	0	0	0	0	0	0	0	0	0	2	0	0	0	0	0	0	0	0	13	0	25	0	0	0	0	3	0	30	0	0	0	0	0	0
		Gutturu Mannu 1	Cagliari	39.17276 N, 08.91511 E	116	6	0	0	0	0	0	0	0	0	0	0	1	0	0	0	0	0	0	0	0	0	29	0	0	0	8	0	0	15	0	0	0	0	0	0	0	0	30	0	0	0	0	0	0
		Gutturu Mannu 2	Cagliari	39.17276 N, 08.90545 E	116	3	0	0	0	0	0	0	0	0	0	0	0	0	0	30	0	0	0	0	13	0	0	0	0	0	0	0	0	0	0	0	0	0	0	0	0	0	30	0	0	0	0	0	0
Georgia	2013	Tsminda, Gveleti	Kartli	42.66244 N, 44.62045 E	650	3	0	0	0	0	0	0	0	0	0	0	0	0	0	0	0	0	0	0	0	0	0	0	0	0	7	0	0	0	0	0	0	0	0	0	0	0	34	0	0	0	0	0	0
		Nakhiduri23, Marneuli	Kartli	41.29140 N, 44.41206 E	437	8	0	0	0	0	0	0	0	0	0	0	0	0	0	0	0	0	0	0	0	0	0	0	0	0	0	0	0	0	0	0	0	0	0	0	0	0	31	0	0	0	0	0	0
	2015	Tsitsamuri, Mtsjeta	Kartli	41.52383 N, 44.43574 E	524	7	0	0	0	0	0	0	0	0	0	22	0	0	0	1	0	0	0	0	0	0	0	0	0	0	0	0	0	0	0	0	0	0	0	0	0	0	33	0	0	0	0	0	0
		Zhinvali 03, Dusheti 03	Kartli	42.08784 N, 44.45843 E	865	8	0	0	0	0	0	0	0	0	0	0	0	0	0	0	0	0	0	0	0	0	0	0	0	0	5	0	0	0	0	0	0	0	0	0	0	0	30	0	0	0	0	0	0
		Shirikhevi 06, Dusheti	Kartli	41.98121 N, 44.72292 E	715	8	0	0	0	0	9	0	0	0	0	0	0	0	0	21	0	0	0	0	0	0	0	0	0	0	0	0	0	0	0	0	0	0	0	0	0	0	30	0	0	0	0	0	0
		Nakhiduri 24, Marnueli	Kartli	41.29143 N, 44.41201 E	429	5	0	0	0	0	22	0	0	0	0	0	0	0	0	0	0	0	0	0	10	0	0	0	0	0	0	0	0	0	0	0	0	0	0	18	0	0	37	0	0	0	0	0	0
		Shirikhevi 02, Dusheti	Kartli	41.57850 N, 44.43076 E	707	4	0	0	0	0	1	0	0	0	0	0	0	0	0	19	0	0	0	0	0	0	0	0	0	0	0	0	0	0	0	0	0	0	0	0	0	0	30	0	0	0	0	0	0
		Nakhiduri23, Marneuli	Kartli	41.29140 N, 44.41206 E	437	3	0	0	0	0	0	0	0	0	0	0	0	0	0	6	0	0	0	0	8	0	0	29	0	0	0	0	0	0	0	0	0	0	0	0	0	0	37	0	0	0	0	0	0
		Bagichala03, Dusheti	Kartli	42.02226 N, 44.44558 E	644	11	0	0	0	0	0	0	0	0	0	0	0	0	0	0	0	23	0	0	0	0	0	0	0	0	0	0	0	0	0	0	0	0	0	0	0	0	30	0	0	0	0	0	0
		Barisakmos, Gadasakmuevi 01	Kartli	42.08769 N, 44.45849 E	738	7	0	0	0	0	0	0	0	0	0	0	0	0	0	14	0	17	0	0	0	0	0	0	0	0	0	0	0	0	0	0	0	0	0	16	0	0	30	0	0	0	0	0	0
Romania	2015	Turcul river, Bran	Brasov	45.51731 N, 25.36404 E	763	5	0	0	0	0	0	0	0	0	0	0	0	0	0	34	0	0	0	0	0	15	0	0	0	0	0	0	10	0	0	0	0	0	0	0	0	0	37	0	0	0	0	0	0
Spain	2013	Hueznar, San Nicolás del Puerto	Seville	37.99448 N, 05.66693 W	565	10	0	0	0	9	0	0	0	0	0	0	0	19	11	1	0	0	0	0	0	0	0	0	38	56	5	0	0	73	0	0	0	0	0	0	0	0	30	0	6	0	2	0	0
		La Rocina	Huelva	37.12380 N, 06.49654 W	8	5	0	0	0	0	0	0	0	0	0	0	0	0	22	0	0	0	53	0	0	0	0	0	0	37	4	0	0	0	27	0	0	0	0	0	0	4	35	0	0	0	0	0	0
		El Bosque, Benamahoma	Cádiz	36.77323 N, 05.48759 W	419	11	0	0	1	0	0	0	0	0	0	0	0	0	0	34	0	0	37	0	0	0	12	0	0	0	5	0	0	43	21	0	0	0	14	0	0	0	30	0	0	2	1	18	0
	2014	Hueznar, San Nicolás del Puerto	Seville	37.99448 N, 05.66693 W	565	8	0	0	0	2	0	0	0	0	0	0	0	23	18	37	0	0	9	0	0	0	0	0	48	51	5	0	0	62	0	0	0	0	0	0	0	0	37	0	8	0	2	4	0
		La Rocina	Huelva	37.12380 N, 06.49654 W	8	3	0	5	0	0	0	0	0	0	0	0	0	0	17	0	0	0	31	0	0	0	0	0	0	0	7	0	0	0	19	0	0	0	0	0	0	0	33	0	0	0	0	0	23
		El Bosque-Benamahoma	Cádiz	36.77323 N, 05.48759 W	419	9	0	0	0	7	0	0	0	0	0	0	0	0	0	17	0	0	42	0	0	0	0	0	0	0	0	0	0	52	33	0	0	0	20	0	0	0	36	0	2	0	0	0	0
		Gran Capitan river, Algeciras	Cádiz	36.12112 N, 05.52705 W	406	6	0	0	0	0	0	0	0	0	0	0	0	0	0	12	0	0	0	0	0	0	7	0	0	0	0	0	0	0	0	0	0	0	0	0	0	0	35	0	0	0	0	0	0
	2016	La Algaida	Cádiz	36.83204 N, 06.31994 W	4	3	0	8	0	0	0	0	0	0	0	0	0	0	30	0	0	0	0	0	0	0	0	0	0	0	0	0	0	0	25	0	0	0	0	0	0	0	30	0	0	0	0	0	0
		Guadalupe	Cáceres	39.45132 N, 05.32724 W	637	8	0	5	0	0	0	0	0	0	0	0	0	12	0	1	0	0	0	0	0	0	0	0	7	0	8	0	0	0	5	0	0	0	22	0	0	0	30	0	0	0	0	0	0
		Tui	Pontevedra	42.04915 N, 08.64661 W	41	7	0	0	0	0	0	0	0	0	0	0	0	0	0	2	0	0	0	0	0	0	0	0	0	0	0	0	0	0	0	0	0	0	12	0	0	0	30	0	0	0	0	0	0
Total Occurrence of Species							4	47	9	18	32	7	13	9	10	30	9	72	130	357	8	40	172	13	40	32	55	89	93	144	54	20	10	273	130	25	5	10	68	34	25	4	1127	10	16	2	5	22	36
Endophitic Isolates from grape-berries							0	0	0	0	0	0	0	2	0	0	0	23	0	0	0	0	0	0	9	0	9	0	0	0	0	0	0	0	0	0	4	5	0	12	0	0	25	0	0	0	0	0	5
Epiphitic Isolates from grape-berries/musts							4	47	8	18	32	7	10	7	10	30	0	46	73	229	0	0	87	0	22	17	37	75	72	117	29	20	10	158	130	0	1	5	68	22	25	4	52	10	11	2	2	0	5
Isolates from self-enrichment (2/3 and final stages)							0	0	1	0	0	0	3	0	0	0	9	3	57	128	8	40	85	13	9	15	9	14	21	27	25	0	0	115	0	25	0	0	0	0	0	0	1050	0	5	0	3	22	26
[truncated: 7 more columns]

## Sheet: Acession numbers
Species			D1/D2 accession nº		ITS accession nº		Country of appearance
Aureobasidium proteae			MW282028		MW076455		IT
Aureobasidium pullulans			MF926292		MF783894		IT-ES
Candida californica			MF927682		MF770161		ES
Candida sake			MW282027		-		ES
Clavispora lusitaniae			MW116157		-		GE
Cryptococcus diffluens			MW076940		-		IT
Curvibasidium cygneicollum			MW086558		MW086557		IT
Curvibasidium pallidocorallinum			MW115295		MW076906		IT
Filobasidium wieringae			MF783066		-		IT
Hanseniaspora sp			MF926297		-		IT-GE
Hanseniaspora clermontiae			MF783060		-		IT
Hanseniaspora guilliermondii			MF783055		-		IT-ES
Hanseniaspora meyeri			MW086559		MW076907		GE
Hanseniaspora opuntiae			MW086560		-		IT-ES
Haseniaspora uvarum			MF783054		-		IT-GE-RO-ES
Hyphopichia pseudoburtonii			MF926296		-		IT
Issatchenkia terricola			MW086561		MW076909		IT
Lachancea thermotolerans			MW282030		MW076910		GE
Martiniozyma asiatica			MW076939		-		ES
Metschnikowia sp.			MF783069		-		IT
Metschnikowia fructicola			MF783057		-		IT-GE
Metschnikowia pulcherrima			MF783068		-		IT-RO
Metschnicowia viticola			MF783062		-		IT-ES
Meyerozyma caribbica			MF783056		-		IT-GE
Meyerozyma guilliermondii			MF783055		-		ES
Papiliotrema flavescens			MF926291		MF78393		ES
Pichia fermentans			MF926294		MF783895		IT
Pichia kluyveri			MF783059		-		RO
Pichia kudriavzevii			MW076941		-		IT-ES
Pichia manshurica			MW086562		MW076947		ES
Rhodotorula fujisanensis			MF927685		MF783892		IT-ES
Rhodotorula glutinis			MF783058		MF927679		IT
Rhodotorula mucilaginosa			MF783067		MF927679		ES
Rhodotorula nothofagi			MF783065		MF927680		GE-ES
Pichia occidentalis			ON076418		ON076418		IT
Rhodotorula paludigena			MF926295		MF784281		ES
Saccharomyces cerevisiae			MF783053		MF783896		AZ-IT-GE-RO-ES
Saccharomycodes ludwigii			MW076539		-		AZ
Scheffersomyces stipitis			MF770267		-		ES
Schwanniomyces polymorphus			MF783061		-		ES
Starmerella bacillaris			MW076454		-		ES
Starmerella stellata			MW076541		-		ES
Torulaspora delbrueckii			MW076910		-		ES
Wickerhamomyces anomalus			MW282029		-		ES
Yarrowia lipolytica			MW115294		-		GE
Zygosaccharomyces sp			MW115295		MW076456		IT
Zygosaccharomyces bailii			MW076962		-		ES
Zygosaccharomyces fermentati			MW076960		-		ES
Zygosaccharomyces rouxii			MW076961		-		ES
